# Supplementary material for: An innate contribution of human nicotinic receptor polymorphisms to COPD-like lesions
Source: Nat Commun. 2021 Nov 4;12:6384. doi: 10.1038/s41467-021-26637-6 (PMC8568944; doi:10.1038/s41467-021-26637-6)
Supplement: Supplementary file 4 — Source data [file 41467_2021_26637_MOESM4_ESM.xlsx]

## Sheet: Figure 1
Polypes Id	Allergies/asthma	Genotype	Hyp muc	Met Malp	Hyp Bas	Normal	Abrasion	Inflam	Age	Sex	smoking status	PY	cessation (in years)
1	1	HT	10	0	0	0	90	3	57	F	S	NA
2	0	WT	0	0	0	0	100	1	54	F	NS
3	0	HT	11.8	5.9	5.9	11.8	64.7	3	25	M	NS
4	0	HT	18.7	6.2	12.5	6.2	56.2	3	38	M	NS
5	1	WT	18.2	0	0	72.7	9.1	1	39	M	NS
6	0	WT	0	0	11.1	0	98.9	3	54	M	NA
7	0	SNP	33.3	0	0	0	66.7	1	37	M	NS
8	0	WT	0	0	0	0	100	1	45	M	S	20
9	0	HT	0	0	0	0	100	0	31	M	ES	30	15
10	0	HT	15.4	3.8	11.5	0	69.2	2	25	F	NS
11	1	SNP	0	0	0	0	100	0	58	M	S	40
12	1	HT	25.2	0	29.5	18.3	27	1	38	M	NS
13	0	HT	10	0	12.5	37.5	40	1	47	M	NS
14	0	HT	0	0	0	10	90	2	51	M	S	25
15	1	HT	16	0	15.3	0	68.7	2	42	M	NS
16	0	SNP	33.3	4.3	16.5	23.9	22	3	51	M	NS
17	0	HT	40	0	0	0	60	2	42	M	NS
18	0	WT	0	0	0	0	100	1	59	M	ES	NA	5
19	0	WT	0	0	22.5	77.5	0	2	72	F	NS
20	1	WT	0	0	11.1	66.7	22.2	1	74	M	S	10
21	1	SNP	27	0	19	32	22	3	44	M	NS
22	0	SNP	17.3	6.7	26.7	24.3	25	2	33	M	NS
23	0	HT	10	0	14	9	67	2	35	F	NS
24	1	HT	10	0	10	53.3	26.7	2	36	M	NS
25	0	HT	0	0	0	0	100	0	41	M	ES	4	10
26	0	SNP	16	0	15.3	0	68.7	2	62	M	NS
27	1	HT	16	0	0	15	69	2	71	F	NS
28	0	HT	18.2	2.3	32.2	20.3	27	3	48	F	NS
29	0	HT	0	0	0	0	100	0	46	M	S	NA
30	0	WT	0	4.3	16.7	32.3	46.7	2	39	F	NS
31	1	HT	15	0	4.5	12.5	68	1	59	M	NS
32	0	SNP	6.7	0	10	33.3	50	3	65	M	NS
33	0	HT	25	0	12.5	0	62.5	2	58	F	NS
34	1	HT	34	0	12.5	0	53.5	2	60	F	NS
35	1	WT	0	0	0	40	60	2	78	M	ES	20	3
36	1	WT	0	0	0	80	20	1	28	M	NS
37	0	HT	64.3	0	0	14.3	21.4	3	56	M	NS
38	0	SNP	11.8	0	43.3	18.8	26.1	2	66	M	NS
39	0	WT	0	0	11.1	70.8	18.1	2	56	F	NS
40	1	HT	14.3	0	12.5	10.7	62.5	2	38	M	NS
41	0	SNP	5.6	0	9.7	4.7	80	1	65	M	S	NA
42	1	WT	0	0	0	0	100	1	79	M	S	34
43	0	WT	0	0	0	50	50	1	67	M	NS
44	0	SNP	8.3	3.8	22.5	5.4	60	3	48	M	NS
45	0	HT	33.3	0	15	8	43.7	2	48	M	NS
46	1	SNP	0	0	15	0	85	2	66	M	S	20
47	1	WT	0	0	0	53.3	46.7	1	36	M	NS
48	1	WT	0	0	16.7	54.7	28.6	1	47	M	NS
49	0	WT	0	0	0	0	100	0	36	M	NA	NA	NA
50	0	HT	20.5	0	32.2	20.3	27	2	55	F	NS
51	1	WT	5	0	0	0	95	3	55	M	NA
52	1	SNP	0	0	0	0	100	1	34	M	NA
53	1	HT	0	0	12.5	37.5	50	2	61	M	NS
54	1	WT	0	0	0	10	90	2	56	M	NA
55	1	HT	0	0	8.3	0	91.7	2	51	M	NA
56	0	SNP	0	0	0	0	100	0	52	F	S	10
57	0	HT	40	0	0	0	60	1	60	M	NS
58	0	WT	0	0	0	0	100	1	52	F	ES	NA	10
59	1	WT	5	0	22.5	72.5	0	2	19	M	NS
60	0	WT	0	0	11.1	66.7	22.2	1	54	M	S	40
61	0	WT	0	0	0	30	70	0	52	F	NS
62	0	SNP	28.3	12.7	20.7	13.3	25	2	24	M	NS
63	0	WT	10	0	10		26.7	2	23	M	NS
64	1	HT	18	0	8	45	29	1	46	M	ES		10
65	1	HT	22.2	22.2	22.2	11.1	22.2	2	39	M	S	19
66	1	WT	0	0	0	0	100	0	30	M	NS
67	1	HT	0	0	0	25	75	1	60	M	NA
68	0	HT	0	0	0	0	100	0	46	M	NA
69	1	SNP	16.7	0	0	33.3	50	1	54	M	NS
70	1	WT	0	8.3	16.7	28.3	46.7	2	22	F	NS
71	0	HT	0	0	0	12.5	87.5	1	79	M	NS
72	1	HT	0	0	0	0	100	1	58	M	ES	NA	24
73	1	WT	0	0	0	20	80	1	37	M	NS
74	1	HT	0	0	12.5	0	87.5	2	31	F	S	12
75	1	HT	25	0	12.5	0	62.5	2	54	F	NS
76	1	WT	0	0	0	80	20	1	59	F	NS
77	0	HT	64.3	0	0	14.3	21.4	2	64	M	NS
78	1	SNP	20	0	23.3	6.7	50	2	33	M	NS
79	1	WT	0	0	0	0	100	1	65	M	NA
80	1	WT	0	0	0	0	100	1	48	M	NA
81	0	HT	14.3	0	0	0	85.7	2	30	M	NA
82	1	WT	0	0	0	50	50	1	52	F	NS
83	1	HT	0	0	0	0	100	0	61	M	NA
84	0	SNP	0	0	0	10	90	0	75	M	NS
85	1	WT	0	0	0	16.7	83.3	1	44	M	NA
86	0	WT	0	28.6	0	42.8	28.6	1	51	M	NS
87	1	SNP	0	0	22	0	78	2	27	F	S
88	1	WT	0	0	0	0	100	0	71	M	ES	NA	28
89	0	WT	0	0	87.5	0	12.5	0	64	M	NS
90	1	WT	0	0	0	0	100	0	39	M	NS
91	0	SNP	14	0	0	0	86	1	40	M	S	NA
92	1	WT	0	0	30	20	50	1	48	F	NS
93	0	HT	8.3	0	8.3	0	83.3	2	51	M	ES	10	7
94	1	SNP	22.2	0	11.1	0	66.7	2	87	F	NS
95	0	WT	0	0	20	20	60	1	65	M	NS
96	0	WT	0	0	25	0	75	1	35	M	NA
97	0	SNP	22	26.7	30	0	21.3	2	39	M	NS
98	1	HT	90	0	0	0	10	0	45	F	NS
99	0	HT	12.5	0	0	25	62.5	2	61	M	NS
100	1	HT	0	0	22.2	0	77.8	1	24	M	NS
101	0	HT	12	0	19	0	69	3	60	M	NS
102	1	HT	0	0	0	25	75	3	55	M	NS
103	1	WT	0	0	0	0	100	1	39	M	NS
104	1	HT	28.6	0	0	51.4	20	1	72	M	NS
105	1	HT	62.5	0	0	12.5	25	2	51	F	S	NA
106	0	WT	32.5	0	0	67.5	0	0	82	F	NS
107	1	WT	0	0	50	25	25	1	62	F	NS
108	1	HT	28.6	0	0	57.1	14.3	0	53	M	NS
109	1	SNP	75	0	0	0	25	0	52	M	NS
110	0	HT	35.7	0	0	14.3	50	1	63	F	NS
111	0	HT	0	0	33.3	50	16.7	1	52	F	NS
112	1	WT	0	0	0	16.7	83.3	1	52	M	NS
113	0	HT	18.5	0	25.9	40.7	14.8	2	75	M	NS
114	0	SNP	33.3	8.3	8.3	0	50	3	64	F	NS
115	0	HT	16.7	0	0	41.7	41.7	1	68	M	NS
116	0	HT	75	0	0	0	25	0	78	M	NS
117	1	HT	33.3	0	25	0	41.7	2	52	M	NS
118	1	HT	75	0	0	6.2	18.7	2	33	M	ES	20	0.5
119	0	HT	0	0	0	14.3	85.7	1	56	F	NS
120	0	WT	0	0	10	0	90	0	40	M	NS
121	1	SNP	0	20	30	0	50	2	54	M	NS
122	1	HT	18.7	0	12.5	31.2	37.5	0	39	M	NS
123	0	HT	28.6	0	28.6	14.3	28.6	2	72	F	NS
124	1	WT	0	0	11.1	0	88.9	1	66	M	NS
125	0	HT	31.2	0	12.5	6.2	50	2	40	F	NS
126	1	HT	25	0	12.5	50	12.5	1	62	F	NS
127	0	SNP	15	0	0	16.7	68.3	1	37	F	NS
128	1	SNP	0	0	0	0	100	1	60	M	NS
129	1	WT	20	0	0	70	10	1	47	F	NS
130	1	HT	20	0	0	0	80	0	40	M	NS
131	1	HT	10	0	10	70	10	1	57	M	NS
132	1	HT	56	0	11	5	28	2	51	M	ES	5	10
133	1	HT	0	12.5	0	0	88	0	72	F	NS
134	0	HT	0	0	50	50	0	1	61	F	NS
135	0	HT	26.3	0	0	5.2	68	1	48	M	NS
136	0	WT	0	0	0	16.7	83	2	66	M	NS
137	0	WT	33.3	0	0	16.7	50	3	69	M	NS
138	0	WT	0	40	40	20	0	1	39	M	NS
139	0	WT	0	0	0	0	100	0	56	F	NS
140	0	HT	14.3	0	0	14.3	71	2	39	M	NS
141	0	HT	0	0	0	0	100	0	77	F	NS
142	1	HT	0	0	66.7	33	0	0	59	F	NS
143	0	WT	0	50	33.3	0	17	0	50	F	NS
144	1	WT	25	0	0	12.5	63	3	58	F	NS
145	0	WT	0	33.3	66.7	0	0	0	36	M	NS
146	1	HT	40	0	0	0	60	2	35	F	NS
147	0	WT	25	0	0	75	0	1	37	M	S	12
148	0	WT	0	67	0	33	0	1	55	F	S	30
149	1	SNP	0	0	0	50	50	2	61	M	S	NA
150	1	WT	60	0	0	15	25	2	26	M	NS
151	1	WT	32.9	0	0	24.3	43	1	43	M	NS
152	1	WT	10	0	0	50	40	1	36	M	NS
153	1	WT	0	0	20	40	40	1	34	M	S	NA
154	1	HT	100	0	0	0	0	2	54	M	NS
155	0	HT	0	0	0	0	100	0	60	M	NA
156	0	WT	100	0	0	0	0	0	56	F	NS
157	0	HT	70	10	20	0	0	3	43	F	NS
158	0	SNP	12.5	0	0	75	13	1	67	M	NS
159	0	HT	33.3	0	11.1	36.4	19	2	80	M	ES	40	30
160	0	HT	12.5	0	45	32.5	10	1	62	M	NS
161	1	WT	23.3	0	0	50	27	1	74	F	NS
162	1	WT	0	0	57.1	42.9	0	0	55	M	NS
163	0	WT	0	0	0	25	75	0	76	F	NS
164	0	SNP	0	0	0	0	100	1	60	M	NS
165	0	HT	50	0	0	50	0	0	66	M	NS
166	1	WT	62.9	0	0	37.1	0	1	48	F	NS
167	1	WT	0	0	0	15	85	1	60	M	NS
168	1	WT	0	9.1	9.1	63.6	18	1	56	M	NS
169	1	WT	9.1	0	36.4	9.1	45	3	44	M	NS
170	0	HT	0	0	0	62.5	38	0	78	M	ES		10
171	1	SNP	14.3	0	71.4	14.3	0	2	44	F	NS
172	0	HT	0	25	25	12.5	38	0	60	F	NS
173	0	SNP	0	0	0	85.7	14	1	72	M	NS
174	0	SNP	22.2	0	0	77.8	0	2	71	M	NS
175	1	WT	50	0	0	25	25	2	47	F	NS
176	0	SNP	0	37.1	48.6	0	14	0	55	M	NS
177	1	WT	50	0	10	20	20	1	64	M	NS
178	0	HT	0	0	0	0	100	0	68	F	NA
179	1	HT	28.6	0	57.1	0	14	3	60	F	ES	NA	30
180	1	WT	0	0	0	28.6	71	2	56	M	NS
181	1	WT	0	0	0	25	75	1	32	M	S	0.75
182	0	HT	0	0	100	0	0	1	56	F	S	20
183	1	WT	75	0	0	12.5	13	1	48	M	NS
184	1	WT	0	0	0	16.7	83	2	38	F	ES	3	13
185	1	WT	0	0	42.8	42.8	14	1	27	F	NS
186	0	HT	0	0	0	0	100	0	46	F	NS
187	0	HT	12.5	0	0	75	13	2	28	F	NS
188	0	HT	0	12.5	0	37.5	50	0	52	F	S	10
189	0	HT	37.5	0	20	26.25	16.25	1	28	F	ES		15
190	1	WT	0	0	7.1	42.8	50	1	34	F	ES	20	0.1
191	1	HT	10	2.5	15	32.5	40	3	47	F	S	10
192	0	HT	0	0	44.4	38.9	16.7	2	58	M	NS
193	1	WT	0	0	0	40	60	1	51	M	ES	10	16
194	0	HT	0	0	10	40	50	1	61	M	NS
195	1	HT	0	0	10	90	0	2	17	M	S	2
196	1	HT	0	0	0	37.5	62.5	3	35	M	NS
197	0	SNP	18.2	0	45.5	27.3	9.1	1	56	M	NS
198	1	HT	0	0	66.7	0	33.3	1	68	F	NS
199	0	HT	9.1	0	0	72.7	18.2	1	35	M	S	5
200	1	HT	12.5	0	0	81.25	6.25	0	58	M	ES		12
201	0	SNP	85.7	0	0	14.3	0	2	62	F	NS
202	1	HT	21.4	28.6	20	0	30	1	43	M	ES		21
203	0	HT	11.8	0	0	64.7	23.5	1	66	F	NS
204	0	HT	37.5	0	15	27.5	20	1	66	M	NS
205	1	HT	66.7	0	0	16.7	16.7	1	37	M	S	12
206	0	HT	12.5	0	0	62.5	25	3	9	F	NS
207	1	HT	0	0	12.5	50	37.5	3	72	M	NS
208	0	SNP	42.9	0	0	0	57.1	3	41	F	NS
209	1	HT	0	0	42.1	42.9	15	1	15	F	NS
210	1	HT	12.5	0	0	62.5	25	3	21	F	NS
211	1	HT	14.3	0	0	0	85.7	2	38	F	NS
212	1	WT	0	0	0	57.5	42.5	1	67	M	NS
213	1	HT	0	0	0	87.5	12.5	0	34	M	NS
NA	Not Available
NS	Non-smoker
S	Smoker
ES	Ex-smoker

## Sheet: Figure 2
	Figure 2a	AB+cells/mm epithelium	WT	6.23	13.04	3.41	14.06	7.1	7.99	8.28	7.5	11.66	18.39	0.93	14.66	15.69	11.98	31.17	52.95	3.54	5.13	8.81	11.34
			HO	26.25	12.75	10.59	23.5	14.65	16.12	21.46	20.23	8.23	1.66	6.87	16.34	18.09	23.41	14.2	10.08	14.61	39.95	23.82	29.61	25.89
		CC10+cells/mm epithelium	WT	48	46	44	35	15	17		22	23	15	23	33	38	42	33	48	23
			HO	31	35	33	31	29	19	15	23	16	11	16	12	8	29
	Figure 2b	% CC10+ cells	WT	86.94	86.58	84.44	85.54	87.84	86.35	83.74	86.08
			HO	73.92	71.11	73.67	68.99	73.6
		%ciliated cells	WT	44.08	44.04	40.16	46.37	47.69	55.3	49.03	49.23
			HO	55.71	52.93	48.54	47.27
	Figure 2c	MLI 24 weeks	WT	19.5408	19.5974	18.2102	20.3613	21.4037	18.9431		25.4651	24.7467	23.2546	25.2743	27.6791	24.8363	22.483	22.3886	24.9206	24.2864	25.0066	22.6709	23.9762	26.8088	24.4685	26.1114
			HO	23.2439	23.4565	25.6007	27.7887	28.7453	24.8214	22.6073	28.1907	22.9126	24.4415	24.2903	25.1908	21.9481	23.9633	25.4051	25.2885	24.4819	24.8318	24.9185	23.4156	23.7379	25.6266
		MLI 54 weeks	WT	23.3169	20.9178	25.3453	23.2251	23.2921	23.115	23.1468	22.2475	22.8339
			HO	26.4301	25.8399	28.4474	30.6074	29.4585
	Figure 2d	cell count total (x10*3 cells)	WT	20580	52500	48300	34920	24955	42795	55230	33030
			HO	55590	125400	54000	71400	40500	70000	100000	166000	61000	87000	153000	99000	81000	80000	81000	210000	64000
		cell count AM (x10*3 cells)	WT	35583	33664	39490	23894	18557	22583	35641	28736
			HO	53315	97860	51722	65808	37346	52819	76386	140462	51090	75912	126014	86421	74710	69554	73343	176283	50809

## Sheet: Figure 3
	Figure 3a	MLI	WT	22.5	20.72	20.7	20.97	20.86
			WT+cumene	22.98	23.57	24.23	23.22	22.44	22.57
			HT	22.45	22.71	21.71	21.27
			HT+cumene	27.09	26.08	26.91	28.31	26.24	25.67	27.29	28.07	27.7	26.72	25.36	29.96	24.45
			HO	22.96	22.02	25.56	25.51	24.53
			HO+cumene	29.72	29.27	29.27	27.24	27.08	28.98
	Figure 3b	epithelium height (µm)	WT	12.5323	12.1372	11.9598	12.4801	12.5094
			WT+cumene	13.048	13.6544	13.2821	13.8269	12.996	13.2484
			HT	13.7643	14.6311	13.5245	15.1577
			HT+cumene	19.7464	15.2127	14.8926	18.3495	16.4831	16.3137	18.1903	18.4976	18.6412	16.278	16.6264	17.1655	17.3036
			HO	15.305	13.5492	13.6569	15.913	13.954
			HO+cumene	19.0063	17.5542	18.1583	18.3917	17.873	19.111
	Figure 3c	PVP-Cst	WT	0.073251	0.0742926	0.0749861	0.0689492	0.0740099	0.0562972	0.0715729	0.0781864	0.0795734
			HT	0.0775443	0.0839202	0.0892393	0.0899864	0.0868129	0.0842385	0.0893492	0.0768375	0.085211
			HO	0.0715357	0.0762996	0.0759743	0.0808513	0.0665045	0.0579693	0.0727847	0.0801084	0.0787629
		PVP-A	WT	0.867235	0.862778	0.880941	0.850052	0.883853	0.808436	0.84762	0.918694	0.928064
			HT	0.902594	0.946391	1.00246	1.01794	1.02893	0.954304	1.04525	0.909416	0.94467
			HO	0.837644	0.902853	0.936466	0.973834	0.917535	1.11749	0.934488	0.96951	0.956255
		PVP-K	WT	0.120929	0.123227	0.125357	0.114807	0.11907	0.100307	0.123737	0.120625	0.120139
			HT	0.122371	0.125288	0.123912	0.126547	0.117776	0.125544	0.121136	0.121366	0.132989
			HO	0.127415	0.126369	0.132461	0.134875	0.130473	0.125386	0.138705	0.140319	0.118486
		PV loop	WT pressure	2.83108	7.0127	10.8796	14.8381	18.7452	22.6052	26.2731	28.0879	30.0301	26.1392	22.2457	18.3494	14.4615	10.8377	7.75555	5.69732
			WT volume	0	0.195845	0.411856	0.585163	0.67514	0.73359	0.779702	0.806828	0.842915	0.818797	0.788013	0.747756	0.689618	0.588841	0.445866	0.302522
			HT pressure	2.70619	6.8585	10.7435	14.6996	18.6134	22.4791	26.2278	28.007	30.1623	26.3455	22.3677	18.4673	14.6315	10.9908	7.9868	5.80335
			HT volume	0	0.226744	0.480795	0.677822	0.775273	0.836539	0.883903	0.909932	0.945461	0.919132	0.885918	0.843037	0.779353	0.666097	0.506572	0.337908
			HO pressure	2.70463	6.83157	10.7429	14.671	18.582	22.4209	26.1813	27.9548	30.1517	26.2953	22.365	18.5106	14.603	10.9511	7.86374	5.75199
			HO volume	0	0.203073	0.424001	0.597687	0.690211	0.75548	0.811646	0.851379	0.913261	0.904295	0.883079	0.850927	0.800489	0.705955	0.566621	0.425686
	Figure 3d	AM	WT	0.753	0.828	0.527	0.934	1.089	0.622	1.298	1.081	0.433
			HT	1.449	3.162	2.108	1.981	1.381	0.721	1.103	1.93	1.103
			HO	4.397	2.29	2.29	2.769	1.424	1.266	3.291	1.828	2.048
		InflMono	WT	0.028	0.031	0.02	0.023	0.027	0.015	0.037	0.031	0.012
			HT	0.042	0.091	0.061	0.061	0.043	0.022	0.035	0.062	0.035
			HO	0.06	0.031	0.031	0.038	0.02	0.017	0.111	0.062	0.069
		LcTgd	WT	0.016	0.018	0.011	0.013	0.015	0.009	0.015	0.013	0.005
			HT	0.016	0.036	0.024	0.028	0.02	0.01	0.02	0.034	0.02
			HO	0.044	0.023	0.023	0.012	0.006	0.006	0.033	0.018	0.021
		NKT	WT	0.08	0.088	0.056	0.048	0.056	0.032	0.129	0.107	0.043
			HT	0.095	0.207	0.138	0.122	0.085	0.044	0.072	0.126	0.072
			HO	0.203	0.106	0.106	0.006	0.003	0.003	0.285	0.158	0.177
	Figure 3e	cDC2	WT	4270	4270	4270	8292	8292	8292	7173	7173	7173
			HT	8087	8087	8087	8609	8609	8609	14900	14900	14900
			HO	9708	9708	9708	11300	11300	11300	9843	9843	9843
		InflMono	WT	453	453	453	2431	2431	2431	3423	3423	3423
			HT	4594	4594	4594	4270	4270	4270	4223	4223	4223
			HO	5591	5591	5591	4577	4577	4577	5319	5319	5319
		LcTgd	WT	552	552	552	872	872	872	474	474	474
			HT	555	555	555	727	727	727	1309	1309	1309
			HO	1308	1308	1308	637	637	637	1145	1145	1145
		CD4TLc	WT	77.5	77.5	77.5	75	75	75	49.6	49.6	49.6
			HT	94.9	94.9	94.9	98.4	98.4	98.4	119	119	119
			HO	100	100	100	392	392	392	105	105	105
	Figure 3f	CXCL1	WT	246.8	1232.87	110.9	107.1	143.1	193.73	295.63
			WT+cumene	248.96	318.54	273.94	358.41	866.03	145.57	168.84	164.39	440.53
			HT	65.32	7528.7	109.57	101.64	107.67	110.82	195.79	129.04	208.54	241.49	259.52
			HT+cumene	124.06	159.79	162.37	923.87	2980.18	358.81	271.1	392.68	730.74
			HO	97.07	78.02	109.32	90.93	110.32	90.39	97.23	85.08	64.41
			HO+cumene	883.7	524.81	264.53	184.88	187.51	161.8	208.11	311.12
		CCL5	WT	239.21	277.77	294.24	405.93	230.79	1414.81	249.37
			WT+cumene	315.27	451.03	311.45	615.92	713.07	379.64	910.72	6122.43	336.09
			HT	193.14	440.37	585.03	301.22	365.86	216.85	217.27	8569.04	339.95	287.14	338.02
			HT+cumene	369.79	282.09	4285.49	321.59	530.12	902.83	360.14	2406.94	493.74
			HO	185.36	207.16	223.53	308.52	271.59	253.77	710.26	272.02	210.89
			HO+cumene	319.82	3312.92	4107.64	344.12	1534.61	3252.74	2969.79	443.81
		CXCL10	WT	732.69	600.98	600.98	1019.53	750.94	668.57	817.46
			WT+cumene	1249.93	1213.5	964.26	761.16	1059.39	617.68	498.12	1889.85	1610.97
			HT	541.53	464.89	707.9	780.89	898.1	872.41	624.94	1120.78	617.68	507.52	1488.34
			HT+cumene	1099.31	901.77	786.73	1316.23	661.29	790.39	1186.02	1316.98	1329.66
			HO	586.47	734.15	1178.59	879.75	1318.47	706.44	580.66	696.24	392.08
			HO+cumene	926.75	754.59	1520.63	1218.7	1425.35	1264.82	1997.44	1306.54
		CCL20	WT	126.53	122.03	121.4	98.38	131.64	94.25	123.74
			WT+cumene	188.83	161.97	139.41	113.05	137.5	95.49	141.1	167.29	120.34
			HT	335.75	145.77	223.75	191.15	231.74	163.17	146.23	186.91	111.62	117.82	108.67
			HT+cumene	159.33	759.75	136.17	182.07	360.85	819.23	880.89	191.93	221.54
			HO	90.57	82.57	90.28	74.6	87.13	79.97	69.73	133.4	83.29
			HO+cumene	238.57	174.92	218.09	491.71	225.98	284.84	462.35	335.08

## Sheet: Figure 4
	Figure 4c	GFP	normal epith	45	50	65	65	45	55
			BC hyperplasia	25	30	20	25	40	45
			metaplasia	30	20	15	10	15	0
			dysplasia	0	0	0	0	0	0
		a5WT	normal epith	65	20	55	35	65	70	75	33	70
			BC hyperplasia	35	80	45	65	27	30	25	33	30
			metaplasia	0	0	0	0	8	0	0	23	0
			dysplasia	0	0	0	0	0	0	0	0	0
		a5SNP	normal epith	20	15	10	8	10	20	10	25
			BC hyperplasia	30	5	10	10	25	30	25	20
			metaplasia	30	65	60	82	35	25	55	40
			dysplasia	20	15	20	0	20	18	10	15
		a5SNP+Etan	normal epith	35	80	75	55	30	20	20	37	37
			BC hyperplasia	35	20	25	20	40	50	35	45	36
			metaplasia	30	0	0	25	30	30	45	18	27
			dysplasia	0	0	0	0	0	0	0	0	0
	Figure 4d	TNF-a	D6 GFP	4.7	6.8
			D6 a5WT	3.4	6.6	4.5
			D6 a5SNP	17.9	6.2	14.9
			D9 GFP	3.5	0.8	4.3	2	3	3.1
			D9 a5WT	30.5	4	4.4	5.3	3.8
			D9 a5SNP	5.5	5.8	7.3	6.7	4.2
			D12 GFP	6.7	1.3	3.1
			D12 a5WT	1.4	5.3	2.6
			D12 a5SNP	7.5	1.4	2.4	1.7	2.6	5.9
		IL-1b	D6 GFP	1.1	3.3
			D6 a5WT	2.2	3.4	1.6
			D6 a5SNP	6.6	2.6	6.4
			D9 GFP	1	2.8	0.5	2.1	0.4	1.3
			D9 a5WT	12.1	1.9	1.4	5.8	1.5
			D9 a5SNP	1.7	2.2	3.5	3.1	1.6
			D12 GFP	3.1	1	1.4
			D12 a5WT	0.7	2.1	1.2
			D12 a5SNP	3.7	1.4	3.2	3	1.2	1.8
	Figure 4e	a5WT	1.08	0.78	0.87	1.43	0.63	0.81
		a5SNP	2.15	2.37	1.44	1.26	1.29	1.19
		a5WT+etan	1.67983	1.44209	0.804701	0.563276	0.680082
		a5SNP+etan	0.756875	0.819898	0.546097	0.566846	0.522202	1.07634
	Figure 4f	GFP	0.2539	0.2189	0.3934	0.3671	0.2769
		a5WT	0.1589	0.1212	0.2262	0.1708	0.1549
		a5SNP	0.3618	0.5072	0.5319	0.6296	0.386
	Figure 4g	a5WT-TNF0	0.0303	0.0333	0.0233	0.0303	0.0283	0.0303
		a5WT-TNF10	0.0389	0.0475	0.0451	0.0425	0.0524	0.0441
		a5WT-TNF-50	0.0433	0.0588	0.0648	0.0576	0.0586	0.0493
		a5SNP-TNF0	0.0693	0.0803	0.0673	0.0758	0.0752	0.0723
		a5SNP-TNF10	0.0853	0.0928	0.0858	0.0918	0.0834	0.0928
		a5SNP-TNF-50	0.1128	0.1349	0.0788	0.0734	0.0985	0.1098
	Figure 4h	WT	0.1312	0.1254	0.2254	0.1365	0.1542	0.1784	0.1874	0.1045	0.1054	0.1452	0.1845	0.1452	0.1641	0.1752	0.1534	0.2094	0.1888	0.0885
		HT	0.1834	0.2741	0.2056	0.2454	0.2681	0.1154	0.1784	0.1623	0.1375	0.2458	0.1195	0.2137	0.2582	0.216	0.1938	0.1828	0.1377	0.1702	0.2055	0.089	0.1548
		HO	0.2546	0.2187	0.1787	0.2135	0.2354	0.2753	0.2661	0.2014

## Sheet: Figure 5
	Figure 5a-Ach	GFP-9	0.26	0.1	0.15		Figure 5a-Nico	GFP-9	0.16	0.1	0.22
		GFP-8	0.29	0.1	0.17			GFP-8	0.19	0.1	0.24
		GFP-7	0.29	0.26	0.21			GFP-7	0.19	0.16	0.31
		GFP-6	0.32	0.29	0.33			GFP-6	0.22	0.18	0.39
		GFP-5	0.46	0.34	0.41			GFP-5	0.36	0.24	0.42
		GFP-4	0.55	0.39	0.49			GFP-4	0.35	0.29	0.51
		GFP-3	0.68	0.47	0.56			GFP-3	0.48	0.37	0.61
		a5WT-9	0.23	0.11	0.16			a5WT-9	0.17	0.21	0.14
		a5WT-8	0.32	0.39	0.21			a5WT-8	0.25	0.29	0.22
		a5WT-7	0.5	0.46	0.4			a5WT-7	0.3	0.36	0.27
		a5WT-6	0.65	0.77	0.54			a5WT-6	0.55	0.47	0.61
		a5WT-5	0.74	0.89	0.66			a5WT-5	0.64	0.59	0.74
		a5WT-4	0.93	0.87	0.72			a5WT-4	0.83	0.77	0.91
		a5WT-3	1.08	0.98	0.86			a5WT-3	0.1	0.98	1.04
		a5SNP-9	0.2	0.17	0.29			a5SNP-9	0.12	0.17	0.11
		a5SNP-8	0.3	0.16	0.32			a5SNP-8	0.19	0.16	0.2
		a5SNP-7	0.29	0.19	0.27			a5SNP-7	0.31	0.29	0.25
		a5SNP-6	0.61	0.51	0.52			a5SNP-6	0.36	0.41	0.37
		a5SNP-5	0.62	0.6	0.57			a5SNP-5	0.4	0.6	0.43
		a5SNP-4	0.57	0.69	0.64			a5SNP-4	0.53	0.71	0.49
		a5SNP-3	0.76	0.79	0.7			a5SNP-3	0.82	0.79	0.68
	Figure 5b	GFP-DMSO	3886.5	4925.5	3361	4199
		GFP-SQ	2891.5	2166	2471	2145.5
		GFP-GDC	1964	1971.5	1999.5	2410
		GFP-KT	2154.5	1439	2427	2476
		a5WT-DMSO	1357.5	1876.5	1728	1094
		a5WT-SQ	1463.5	1675.5	1377.5	2847
		a5WT-GDC	934.5	1018.5	1395	1048
		a5WT-KT	764	827.5	796.5	1081.5
		a5SNP-DMSO	3059.5	4490	5100	3393.5
		a5SNP-SQ	1980	3927	2824.5	2207
		a5SNP-GDC	1964	1971.5	1999.5	2410
		a5SNP-KT	1804	1690	2115	3130.5
	Figure 5c	a5WT	0.0291012	0.112298	0.119947
		a5SNP	0.0479633	0.0823968	0.11085
		a5WT-scratch	0.0440798	0.0348941	0.119947
		a5SNP-scratch	0.110484	0.087891	0.196102
		a5WT-scratch-H89	0.0434807	0.0397308	0.0372855
		a5SNP-scratch-H89	0.102727	0.112786	0.105737
		a5WT-scratch-GF	0.0172471	0.022227	0.0210336
		a5SNP-scratch-GF	0.0864731	0.0487538	0.0274728
		a5WT-scratch-SQ	0.0313941	0.0486088	0.05497
		a5SNP-scratch-SQ	0.060926	0.0596105	0.082061
	Figure 5e
		a5WT-AC1	0.00273406	0.00135094	0.00337233
		a5SNP-AC1	0.00216863	0.0100511	0.000924328
		a5WT-AC2	0.145869	0.0759212	0.110752
		a5SNP-AC2	0.129311	0.189418	0.0276675
		a5WT-AC3	0.262618	0.193692	0.366957
		a5SNP-AC3	0.228745	0.428003	0.0804297
		a5WT-AC6	0.0377904	0.0043721	0.00287924
		a5SNP-AC6	0.00411324	0.0101551	0.00471551
		a5WT-AC8	0.00962351	0.00700624	0.0107368
		a5SNP-AC8	0.00459603	0.00892722	0.00354045

## Sheet: Sup Figure 1
		a5WT	0.0545061	0.0437937	0.0579191
		a5SNP	0.0722784	0.0889131	0.0532595
		a5KO	0.00860248	0.00046533	0.00378894

## Sheet: Sup Figure 2
	Supp Figure 2b	WT-epith height	18.42	14.79	21.15	25.47	19.65	27.45	28.14	15.18
		HO-epith height	20.82	25.29	27.18	21.27	17.82	23.94	30.21	22.2
		WT-secretory cells	15.1157	6.57852	7.31269	7.10505	4.71409	11.6121	6.8621	12.4906
		HO-secretory cells	13.4716	16.4629	34.9364	16.1007	38.4325	39.5474	31.8461	38.2604

## Sheet: Sup Figure 3
		WT-Ki-67+ cells	10.11	7.06	9.34
		HO-Ki-67+ cells	8.32	5.2	8.06

## Sheet: Sup Figure 4
	Supp Figure 4a	WT	3492.31	3187.99	3912.88	3248.03	2733.72	3642.94	2942.74	2785.85	2896.08
		HO	3744.31	3152.26	3762.77	5285.48	4548.25
	Supp Figure 4b	WT	350.706	406.062	319.765	367.941	401.667	322.188	372.833	385.945	383.222
		HO	316.941	346.445	311.055	232.889	271.833
	Supp Figure 4c	WT-500	41.2154	43.1549	40.4853	42.6737	41.1022	44.8419	40.8925	38.597	40.1918
		HO-500	38.2895	35.4434	36.0921	31.5768	39.0609
		WT-1500	22.4428	24.4789	21.9064	23.6135	25.9851	22.9	24.6608	23.4561	23.9452
		HO-1500	23.6325	25.3517	23.9888	21.4523	20.9935
		WT-2750	36.3418	32.3662	37.6083	33.7128	32.9127	32.2581	34.4468	37.9469	35.863
		HO-2750	38.078	39.2049	39.9191	46.971	39.9456

## Sheet: Sup Figure 5
		macrophages	WT-D2	279.231	135.338	137.305	212.193	226.17	234.453
			HO-D2	202.464	191.379	316.944	343.713	384.861	232.555	394.152	274.67	285.826
			WT-D4	291.55	117.346	143.248	360.196	178.99	203.356
			HO-D4	301.132	384.388	247.983	196.344	146.538	238.78	751.855	485.697	760.301	323.801
			WT-D8	192.786	187.403	139.059	139.167	215.233	292.53	194.602
			HO-D8	573.56	386.015	338.45	418.004	173.471	80.782	502.805	433.101	544.432
			WT-D16	139.383	272.556	136.162	122.988	63.426	132.825	131.858
			HO-D16	246.643	272.559	157.492	207.354	169.868	164.749	252.584	230.986
		lymphocytes	WT-D2	6.981	2.984	7.102	4.454	1.89	5.227
			HO-D2	3.501	1.724	12.639	8.383	16.455	3.942	2.374	1.552	8.261
			WT-D4	2.464	2.131	3.541	8.599	1.072	2.324
			HO-D4	4.396	5.52	7.881	20.399	1.937	4.183	19.936	35.978	12.154	13.216
			WT-D8	2.27	5.856	3.869	4.371	6.009	4.622	1.707
			HO-D8	15.607	13.254	13.75	23.449	2.647	6.631	20.875	24.987	22.628
			WT-D16	1.392	12.25	4.29	0.948	1.214	0.97	0.404
			HO-D16	11.183	15.204	1.519	3.212	2.862	3.911	12.154	14.224
		PMN	WT-D2	433.971	30.44	29.683	127.154	85.05	312.107
			HO-D2	114.943	205.172	415.139	413.174	385.775	202.993	292.053	358.467	137.13
			WT-D4	55.846	6.849	17.383	103.186	24.651	36.023
			HO-D4	97.342	148.034	233.273	152.995	66.813	68.671	942.666	130.655	414.587	103.088
			WT-D8	5.189	23.1	4.728	5.944	10.926	0.66	11.57
			HO-D8	113.932	4.97	15.16	12.234	1.765	11.935	8.168	3.702	5.485
			WT-D16	5.568	9.57	3.044	0.19	0.983	3.124	2.828
			HO-D16	1.243	8.9	0.868	2.609	3.704	14.707	1.139	8.349
		eosinophils	WT-D2	2.327	1.194	0.911	1.215	1.89	2.24
			HO-D2	2.334	4.31	2.917	2.395	8.227	7.883	11.872	4.655	7.435
			WT-D4	6.57	0.304	2.253	14.331	4.287	2.324
			HO-D4	6.908	11.542	1.576	45.261	57.453	1.743	8.544	12.308	6.752	5.947
			WT-D8	0.486	6.182	0.43	1.049	4.097	0	0
			HO-D8	0.78	0.552	0.353	0.51	0.706	1.658	0.908	4.627	1.371
			WT-D16	0.174	16.461	0	0	0	0	0
			HO-D16	0.621	0.371	0	1.405	0.168	0.939	0	1.237

[truncated: 6 more sheets: Sup Figure 6, Sup Figure 7, Sup Figure 8, Sup Figure 9, Sup Figure 10, Sup Figure 11]
